# Supplementary material for: Isolation and in vitro characterization of novel S. epidermidis phages for therapeutic applications
Source: Front Cell Infect Microbiol. 2023 May 24;13:1169135. doi: 10.3389/fcimb.2023.1169135 (PMC10244729; doi:10.3389/fcimb.2023.1169135)
Supplement: Supplementary file 2 [file DataSheet_2.xlsx]

## Sheet: phage isolation sources
Supplementary Table S1: Sources of sewage samples for phage isolation.
sampling number	sample location	sample type	date of sampling	number of isolated phages
1	Ajdovščina wastewater treatment plant	influent composite sample (24 h)	2020-12-07	1
2	Koper wastewater treatment plant	influent composite sample (24 h)	2020-12-07	3
3	Idrija wastewater treatment plant	influent grab sample	2021-01-11	1
4	Spodnja Idrija wastewater treatment plant	influent grab sample	2021-01-11	7
5	Vipava wastewater treatment plant	influent grab sample	2021-07-02	phages were detected using either S. epidermidis or S. aureus and did not cross infect the species, and were therefore not processed further
6	Koper wastewater treatment plant	influent grab sample	2021-07-06	1
7	Žgani wastewater treatment plant	influent grab sample	2021-07-06	3
8	Kobarid wastewater treatment plant	influent grab sample	2021-07-05	phages were detected using either S. epidermidis or S. aureus and did not cross infect the species, and were therefore not processed further
9	Tolmin wastewater treatment plant	influent grab sample	2021-07-05	0
10	Bovec wastewater treatment plant	influent grab sample	2021-07-05	6
11	Postojna wastewater treatment plant	influent grab sample	2021-07-08	phages were detected using either S. epidermidis or S. aureus and did not cross infect the species, and were therefore not processed further

## Sheet: isolated phages
Supplementary Table S2: List of isolated phages.
phage isolate	sampling source	sample type	sampling location	date of sampling	isolation method	enrichment host species	strain for enrichment	isolation host species	isolation host name	morphology
COP_SE80A	sewage	influent composite sample (24 h)	wastewater treatment plant Koper	2020-12-07	enrichment	S. epidermidis	COB-Sec1	S. epidermidis	COB-Sec1
COP_SE80B	sewage	influent composite sample (24 h)	wastewater treatment plant Koper	2020-12-07	enrichment	S. epidermidis	COB-Sec1	S. epidermidis	COB-Sec1
COP_SE110	sewage	influent grab sample	wastewater treatment plant Spodnja Idrija	2020-01-11	enrichment	S. epidermidis	COB-SeV2	S. epidermidis	COB-SeV2
COP-A411	sewage	influent grab sample	wastewater treatment plant Žgani	6.7.2021	enrichment	S. epidermidis, S. aureus	COB-Sec1, COB-Sec2, COB-SA1, COB-SA2	S. aureus	COB-SA1
COP-A42	sewage	influent grab sample	wastewater treatment plant Žgani	6.7.2021	enrichment	S. epidermidis, S. aureus	COB-Sec1, COB-Sec2, COB-SA1, COB-SA2	S. aureus	COB-SA1
COP-A711	sewage	influent grab sample	wastewater treatment plant Bovec	2021-07-05	enrichment	S. epidermidis, S. aureus	COB-Sec1, COB-Sec2, COB-SA1, COB-SA2	S. aureus	COB-SA1
COP-A721	sewage	influent grab sample	wastewater treatment plant Bovec	2021-07-05	enrichment	S. epidermidis, S. aureus	COB-Sec1, COB-Sec2, COB-SA1, COB-SA2	S. aureus	COB-SA1
COP-E71A1	sewage	influent grab sample	wastewater treatment plant Bovec	2021-07-05	enrichment	S. epidermidis, S. aureus	COB-Sec1, COB-Sec2, COB-SA1, COB-SA2	S. epidermidis, S. aureus	COB-Sec2, COB-SA1
COP-A322	sewage	influent grab sample	wastewater treatment plant Koper	6.7.2021	enrichment	S. epidermidis, S. aureus	COB-Sec1, COB-Sec2, COB-SA1, COB-SA2	S. aureus	COB-SA1	/
COP-A412	sewage	influent grab sample	wastewater treatment plant Žgani	6.7.2021	enrichment	S. epidermidis, S. aureus	COB-Sec1, COB-Sec2, COB-SA1, COB-SA2	S. aureus	COB-SA1	/
COP-A712	sewage	influent grab sample	wastewater treatment plant Bovec	2021-07-05	enrichment	S. epidermidis, S. aureus	COB-Sec1, COB-Sec2, COB-SA1, COB-SA2	S. aureus	COB-SA1	/
COP-A722	sewage	influent grab sample	wastewater treatment plant Bovec	2021-07-05	enrichment	S. epidermidis, S. aureus	COB-Sec1, COB-Sec2, COB-SA1, COB-SA2	S. aureus	COB-SA1	/
COP-E712	sewage	influent grab sample	wastewater treatment plant Bovec	2021-07-05	enrichment	S. epidermidis, S. aureus	COB-Sec1, COB-Sec2, COB-SA1, COB-SA2	S. epidermidis	COB-Sec2	/
COP_SE84	sewage	influent composite sample (24 h)	wastewater treatment plant Ajdovščina	2020-12-07	enrichment	S. epidermidis	COB-Sec2	S. epidermidis	COB-Sec2	/
COP_SE86	sewage	influent composite sample (24 h)	wastewater treatment plant Koper	2020-12-07	enrichment	S. epidermidis	COB-Sec2	S. epidermidis	COB-Sec2	/
COP_SE100A	sewage	influent grab sample	wastewater treatment plant Spodnja Idrija	2020-01-11	enrichment	S. epidermidis	COB-Sec1	S. epidermidis	COB-Sec1	/
COP_SE100B	sewage	influent grab sample	wastewater treatment plant Spodnja Idrija	2020-01-11	enrichment	S. epidermidis	COB-Sec1	S. epidermidis	COB-Sec1	/
COP_SE100C	sewage	influent grab sample	wastewater treatment plant Spodnja Idrija	2020-01-11	enrichment	S. epidermidis	COB-Sec1	S. epidermidis	COB-Sec1	/
COP_SE101	sewage	influent grab sample	wastewater treatment plant Idrija	2020-01-11	enrichment	S. epidermidis	COB-Sec2	S. epidermidis	COB-Sec2	/
COP_SE102A	sewage	influent grab sample	wastewater treatment plant Spodnja Idrija	2020-01-11	enrichment	S. epidermidis	COB-Sec2	S. epidermidis	COB-Sec2	/
COP_SE102B	sewage	influent grab sample	wastewater treatment plant Spodnja Idrija	2020-01-11	enrichment	S. epidermidis	COB-Sec2	S. epidermidis	COB-Sec2	/
COP_SE105	sewage	influent grab sample	wastewater treatment plant Spodnja Idrija	2020-01-11	enrichment	S. epidermidis	COB-Sec4	S. epidermidis	COB-Sec4	/

## Sheet: phage sequencing and assembly
Supplementary Table S3. Summary of quality trimmed read assembly procedure for phages sequenced in this study.
			no read subsampling			read subsampling			quality trimmed read (Trimmomatic) mapping to phage contig obtained from subsampled reads
phage name	propagation strain	number of quality trimmed reads (Trimmomatic)	phage contig size (bp)	mean coverage depth	number of phage contigs and assembler*	phage contig size (bp)	mean coverage depth	number of phage contigs (Spades)	number of mapped reads	% of reads mapped to phage contig	number of unmapped reads	% of reads not mapped to the phage contig
COP-80B	Staphylococcus epidermidis COB-Sec1	16604384	139772	17861.1	1 (Spades)	139772	107.583	1	16575116	49.9119	29268	0.176267
COP-80A	Staphylococcus epidermidis COB-Sec1	7711790	139772	8294.61	1 (Spades)	139772	107.559	1	7686522	49.8362	14676	0.190306
COP-110	Staphylococcus epidermidis COB-SeV2	13604766	141874	14407.3	1 (Spades)	141874	105.926	1	13578544	49.9036	26222	0.192741
COP-A42	Staphylococcus aureus COB-SA1	22836594	139505	39060	13 contigs (Unicycler)	141547	105.94	1	22769413	49.8529	67181	0.294181
COP-A711	Staphylococcus aureus COB-SA1	22825818	141488	24144.2	2 contigs	141616	105.647	1	22727886	49.7855	97932	0.42904
COP-E71A1	Staphylococcus aureus COB-SA1	32960962	141489	34973.2	1 (Unicycler)	141616	106.013	1	32863127	49.8516	97835	0.296821
COP-A721	Staphylococcus aureus COB-SA1	20239004	141433	21345.4	1 (Unicycler)	141616	105.493	1	20112845	49.6883	126159	0.623346
COP-A411	Staphylococcus aureus COB-SA1	12181470	143728	12614.5	1 (Spades)	143855	103.405	1	12151430	49.8767	30040	0.246604

## Sheet: lysogenic phage contamination
Supplementary Table S4. Prophage contamination detected in sequenced phages preparations.
phage name	production strain	number of unmapped paired end reads used for the novo assembly to identify contamination	contig assembled from unmapped reads	contig length (bp)	contig coverage depth (mapping of unmapped reads to contamination contigs)	summary of blastn hits in nr database Genbank	blastn hits in Inphared database
COP-80B	COB-Sec1	6232	NODE_1_length_623_cov_0.387097	632	1.939	Staphylococcus epidermidis strain sep6 plasmid pSep6-4, Lactococcus lactis sp. lactis plasmid pK214 and other gram positive bacteria plasmids	no relevant hits
			NODE_2_length_362_cov_0.408511	362	1.66851	Staphylococcus epidermidis strain FDAARGOS_913 plasmid unnamed3, Macrococcus bohemicus strain 19Msa0936 plasmid p19Msa0936-2 and some other gram positive plasmids	no relevant hits
			NODE_3_length_300_cov_0.554913	300	3.16	Staphylococcus epidermidis strain SESURV_p3_1362 plasmid unnamed1 and other Staphylococcus epidermidis plasmids, Yeast vector pDEST-GADT7	no hits
COP-80A	COB-Sec1	4084	NODE_1_length_731_cov_3.201987	731	20	Yeast vector pDEST-GADT7	no hits
			NODE_2_length_634_cov_0.426036	634	2	Staphylococcus epidermidis strain BC1191 plasmid pSEBC1191-6, complete sequence and other Staphylococcus plasmids	no relevant hits
			NODE_3_length_448_cov_0.302181	448	1.68	Staphylococcus epidermidis strain FDAARGOS_913 plasmid unnamed3, complete sequence and other gram positive bacteria plasmids	no hits
			NODE_4_length_295_cov_2.023810	295	15	Yeast vector pDEST-GADT7, complete sequence	no hits
			NODE_5_length_291_cov_0.585366	291	2	Delftia acidovorans strain FDAARGOS_909 chromosome, complete genome	no hits
			NODE_6_length_291_cov_0.439024	291	2	Escherichia coli strain XYEH3314 chromosome, complete genome	no hits
			NODE_7_length_287_cov_0.600000	287	2	Staphylococcus epidermidis strain ATCC 12228 plasmid unnamed, complete sequence and other Staphylococcus epidermidis plasmids	no hits
			NODE_8_length_284_cov_0.458599	284	1	Escherichia coli strain NJS001 chromosome, complete genome	no hits
			NODE_9_length_280_cov_0.627451	280	2	Escherichia coli strain HeN100 chromosome, complete genome	no hits
COP-110	COB-Sec1	2905	no meaingful contigs could be assembled (paired and single reads)	/	/	/	/
COP-A42	COB-SA1	24402	NODE_1_length_22686_cov_3.670553	22686	31.4	Staphylococcus aureus TPS5614 DNA and other Staphylococcus aureus genomes	Staphylococcus aureus phage SA345ruMSSAST8 and other phages belonging to Biseptimavirus
			NODE_2_length_4321_cov_1.058894	4321	8.2	Staphylococcus phage vB_StaphS-IVBph354 and other Staphylococcus phages	Staphylococcus aureus phage SA345ruMSSAST8 and other phages belonging to Biseptimavirus
			NODE_3_length_1969_cov_0.597720	1969	5.2	Staphylococcus aureus strain Zhenghai chromosome and other Staphylococcus aureus strains	Staphylococcus aureus phage SA345ruMSSAST8 and other phages belonging to Biseptimavirus
			NODE_4_length_1514_cov_0.484499	1514	3.9	Staphylococcus aureus strain IT4-R chromosome and other Staphylococcus aureus strains	no meaningful hits
			NODE_5_length_1095_cov_0.304752	1095	4.1	Staphylococcus aureus strain 16405 chromosome and other Staphylococcus aureus strains	Staphylococcus aureus phage SA345ruMSSAST8 and other phages belonging to Biseptimavirus
			NODE_6_length_1029_cov_0.790466	1029	5.6	Staphylococcus aureus strain EDCC5398 chromosome and other Staphylococcus aureus strains	no meaningful hits
COP-A721	COB-SA1	77286	NODE_1_length_43162_cov_20.938329	43162	182.324	Staphylococcus phage P282 and other Staphylococcus phages and Staphylococcus aureus strains	Staphylococcus phage phiNM3, complete genome and other phages belonging to Biseptimavirus
			NODE_2_length_1321_cov_0.582077	1321	4.4	Staphylococcus aureus strain EDCC5398 chromosome and other Staphylococcus aureus strains	no meaningful hits
COP-E71A1	COB-SA1	38060	NODE_1_length_20177_cov_2.115761	20177	16.9449	Staphylococcus phage IME-SA4 and other Staphylococcus phages and Staphylococcus genomes	Staphylococcus phage IME-SA4 and other phages belonging to Siphoviridae
			NODE_2_length_19937_cov_2.311055	19937	18.2638	Staphylococcus haemolyticus strain 5 chromosome and other Staphylococcus strains and phages, including SA-4	Staphylococcus phage IME-SA4 and other phages belonging to Siphoviridae
			NODE_3_length_1024_cov_0.769231	1024	5.30762	Staphylococcus phage Biyabeda-mokiny_2 and two other y phages	no meaningful hits
COP-A711	COB-SA1	49104	NODE_1_length_38337_cov_9.496153	38337	82	Staphylococcus aureus strain R21 chromosome and other Staphylococcus strains	Staphylococcus aureus phage SA345ruMSSAST8, complete genome and other Biseptimavirus
			NODE_2_length_2373_cov_0.854853	2373	7.54	Staphylococcus aureus strain IT4-R chromosome and other Staphylococcus strains	Staphylococcus phage Henu2, complete genome (Piethavirus)
			NODE_3_length_2223_cov_0.955630	2223	8.12	Staphylococcus aureus strain EDCC5398 chromosome and other Staphylococcus strains	no meaningful hits
			NODE_4_length_1925_cov_0.914349	1925	6.88	Staphylococcus aureus isolate 4_LA_208 chromosome: I and other Staphylococcus strains	no meaningful hits
			NODE_5_length_1527_cov_0.534286	1527	4.26	Staphylococcus aureus strain EDCC5398 chromosome and other Staphylococcus strains	no meaningful hits
COP-A411	COB-SA1	12850	NODE_1_length_29715_cov_1.967994	29715	17.9342	Staphylococcus phage P282 and Staphylococcus strains	Staphylococcus aureus phage SA345ruMSSAST8 (Biseptimavirus) and other Biseptimaviruses
			NODE_2_length_5138_cov_0.773299	5138	6.86	Staphylococcus aureus strain IT4-R chromosome and other Staphylococcus strains	Staphylococcus aureus phage SA345ruMSSAST8 (Biseptimavirus) and other Biseptimaviruses

## Sheet: phage general genomic features 
Supplementary Table S5. General genomic features of phages free from prophage contamination (characterized phages) and their classification.
phage	chromosomal DNA size (bp)	GC content (%)	number of coding sequences (CDS)	number of genes	number of transfer RNA (tRNA)	number of non-coding RNA (ncRNA)	subfamily	genus	species	criteria for classification
COP-80A	139772	27.99	193	193	0	0	Twortvirinae	Sepunavirus	Sepunavirus IPLA-C1C	mean ANI 97,6 % with PLA-C1C
COP-80B	139772	28.01	194	194	0	0	Twortvirinae	Sepunavirus	Sepunavirus IPLA-C1C	mean ANI 97,44 % with phiIPLA-C1C
COP-110	141874	27.9	198	201	0	3	Twortvirinae	Sepunavirus	Sepunavirus IPLA-C1C	mean ANI 98,02 % with SEP1

## Sheet: phage temperate lifestye 
Supplementary Table S6. Indicators of temperate lifestyle in characterized phages: lifestyle prediction by PHACTS, presence of identifiable genes associated with lysogeny, presence of att sites (PHASTER), phage genome blastn against NCBI non redundant database.
phage	temperate lifestyle prediction by PHACTS			presence of integrase gene	presence of other genes associated with temperate lifestyle	presence of att site (PHASTER)	summary of blastn hits among bacterial genomes (blastn agaist non redundant database (ncbi))
	class	probability	standard deviation
COP-80A	lytic	0.506693	0.0453744	no	putative transposase (80A_00049)	no	no meaningful hits
COP-80B	lytic	0.513287	0.0487627	no	putative transposase (80B_00050)	no	no meaningful hits
COP-110	lytic	0.5005	0.0479083	no	putative transposase (110_00050, 110_00061, 110_00068)	no	no meaningful hits
phiSauS-IPLA88 (control temperate phage)	temperate	0.664236	0.0346423	yes	not analysed	no	Staphylococcus RF122 (complete genome) and other Staphylococcus strains

## Sheet: phage generalized transduction
Supplementary Table S7. Indicators of generalized transduction in characterized phages.
phage	terminase class based on phylogenetic analysis of large terminase subunits compared to phages with known DNA packaging strategies	mapping of retained phage reads to host Sec1 assembled genome
		total number of reads for mapping	number of mapped reads	% of reads mapped to host genome	contig name with the highest number of mapped reads	start position on contig	end position on contig	number of mapped reads	number of covered bases	coverage	mean depth
COP-80A	the closes relative is terminase from Listeria phage A511 with DTR termini	7711790	19689	0.25531	Sec1_unicycler_assembly_contig_1	1	375908	1867	4185	1.1133	0.107016
COP-80B	the closes relative is terminase from Listeria phage A511 with DTR termini	16604384	36060	0.217172	Sec1_unicycler_assembly_contig_31	1	2491	21	1738	69.7712	1.20755
COP-110	the closes relative is terminase from Listeria phage A511 with DTR termini	not available
Neighbor-joining tree of large terminase proteins (bootstrap 1000). Dendrogram was generated by ClustalW and visualized by Mega6. Large terminase sequences from phages with experimentally determined packaging mechanisms and physical ends were used to determine genome ends by comparative analysis. List of large terminase sequences was obtained from Merril et al. (2016).

## Sheet: bact general genomic features
Supplementary table S8. General genomic features of Staphylococcus epidermidis strains sequenced in this study.
strain	chromosomal DNA size (bp)	number of putative plasmid related sequences	GC content (%)	number of coding sequences (CDS)	number of predicted genes	number of ribosomal RNA (rRNA)	number of transfer RNA (tRNA)	number of transfer-messanger RNA (tmRNA)	number of non-coding RNA (ncRNA)	number of CRISPRs
COB-Sec1	2424499	9	32.01	2218	2349	3	52	1	75	0
COB-Sec2	2362619	2	32.04	2178	2303	1	46	1	77	0
COB-SE3	2434359	0	31.92	2228	2351	3	47	1	72	0
COB-SE6	2462521	3	31.97	2270	2397	3	46	1	77	0
COB-SE8	2400517	3	32.02	2196	2321	3	47	1	74	0
COB-SE11	2411483	0	32.05	2239	2372	3	51	1	78	0

## Sheet: bact putative plasmid sequences
Supplementary table S9. Analysis of contigs with elements associated with plasmids.
strain	plasmid candidate contig	plasmid candidate contig size (bp)	reference plasmid, accession number and size (PlasmidFinder)	oriT position (oriT finder)							relaxase position (oriT finder)	MPF position (oriT finder)	virulence factor position (oriT finder)	resistance factor position and name (oriT finder)	putative plasmid type	plasmid name (as submitted to Genbank)	comments
COB-Sec1	Sec1_unicycler_assembly_contig_16 length 49045 coverage 1381.2 normalized_cov 1.99	49045	RepUS76 (AE015934) Staphylococcus epidermidis ATCC 12228 plasmid pSE-12228-05 (24365 bp)	/							313..648	/	/	/	mobilizable	PSE-Sec1-01*	similar to Staphylococcus epidermidis strain SESURV_p3_0825 plasmid unnamed3 (54389 bp) (MFS systems encoded)
Sec1	Sec1_unicycler_assembly_contig_24 length	7209	Rep5b (AE015935) Staphylococcus epidermidis ATCC 12228 plasmid pSE-12228-06 (6585 bp)	413..531							1172..2182	/	/	5709..7208 Vga(A) ABC-F type ribosomal protection protein	mobilizable	PSE-Sec1-02**	reference plasmid does not carry vga(A) gene according to its annotation; blast hit Staphylococcus epidermidis strain C3036 plasmid pUR3036 does carry vga(A) (7209 bp)
Sec1	Sec1_unicycler_assembly_contig_25 length 6138 coverage 7023.6 normalized_cov 10.11	6138	Rep5d (AF051916) Staphylococcus aureus plasmid pJE1 (5149 bp)	/							/	/	/	/	/	PSE-Sec1-03_01*** incomplete sequence	similar to Staphylococcus epidermidis strain ATCC 12228 plasmid unnamed (21978 bp)
Sec1	Sec1_unicycler_assembly_contig_26 length 5593 coverage 7799.8 normalized_cov 11.23	5594	manually assigned as plasmid sequence													PSE-Sec1-03_02*** incomplete sequence	similar to Staphylococcus epidermidis strain ATCC 12228 plasmid unnamed (21978 bp)
Sec1	Sec1_unicycler_assembly_contig_27 length 4679 coverage 7749.3 normalized_cov 11.1	4679	Rep7a (AE015931) Staphylococcus epidermidis ATCC 12228 plasmid pSE-12228-02 (4679 bp)	2810..2862							01503..2354	/	/	/	mobilizabile	PSE-Sec1-04	similar to Staphylococcus epidermidis ATCC 12228 plasmid pSE-12228-02 (4679 bp)
Sec1	Sec1_unicycler_assembly_contig_30 length 2975 coverage 7348.0 normalized_cov 10.58	2975	manually assigned as plasmid sequence													PSE-Sec1-05 incomplete sequence	similar to Staphylococcus epidermidis strain SESURV_p1_0563 plasmid unnamed1 (60822 bp)
Sec1	Sec1_unicycler_assembly_contig_31 length 2491 coverage 7611.7 normalized_cov 10.96	2491	Rep7a (HE662694) Staphylococcus hyicus plasmid pSTE1 complete sequence (11951 bp)	/							/	/	/	/	Non-mobilizabile	PSE-Sec1-06	similar to Staphylococcus epidermidis strain PH1-28 plasmid pSE4 (2491 bp)
Sec1	Sec1_unicycler_assembly_contig_32 length 1873 coverage 7104.3 normalized_cov 10.23	1873	manually assigned as plasmid sequence													PSE-Sec1-07 incomplete sequence	similar to Staphylococcus epidermidis strain SESURV_p1_1200 plasmid unnamed1 (9924 bp)
Sec1	Sec1_unicycler_assembly_contig_33 length 1829 coverage 6935.8 normalized_cov 9.99	1829	Rep5d (AF051916) Staphylococcus aureus plasmid pJE1 (5149 bp)	/							/	/	/	/	Non-mobilizabile	PSE-Sec1-08 incomplete sequence	similar to Staphylococcus epidermidis strain ATCC 12228 plasmid unnamed (21978 bp)
Sec1	Sec1_unicycler_assembly_contig_34 length 1777 coverage 1128.5 normalized_cov 1.62	1777	manually assigned as plasmid sequence													PSE-Sec1-09 incomplete sequence	similar to Staphylococcus epidermidis strain SESURV_p1_0563 plasmid unnamed1 (60822 bp)
COB-Sec2	Sec2_assembly_auto_contig_17	53132	Rep13 (AY092027) Staphylococcus epidermidis CH plasmid pSepCH (2391 bp)	12064..12113							027038..27859	/	/	/	mobilizabile	PSE-Sec2-01*	similar to Staphylococcus epidermidis strain SESURV_p3_0825 plasmid unnamed3 (54389 bp) (MFS systems encoded)
Sec2	Sec2_assembly_auto_contig_23 length 7209 coverage 7861.2 normalized_cov 9.67	7861	Rep5b (AE015935) Staphylococcus epidermidis ATCC 12228 plasmid pSE-12228-06 (6585 bp)	1558..1676							2317..3327	/	/	2..1213 Vga(A) ABC-F type ribosomal protection protein	mobilizable	PSE-Sec2-02**	reference plasmid does not carry vga(A) gene according to its annotation; blast hit Staphylococcus epidermidis strain C3036 plasmid pUR3036 does carry vga(A) (7209 bp)
COB-SE3	SE3_assembly_2_contig_2 length 271457 coverage 1483.3 normalized_cov 1.17	271457	Rep20 (HE616681) Staphylococcus saprophyticus subsp. saprophyticus MS1146 plasmid pSSAP2 (36907 bp)	/							/	/	/	/	Non-mobilizabile	Probably not a plasmid	contig with possible mobilizable genetic element that is not plasmid
COB-SE6	SE6_unicycler_assembly_contig_24 length 16297 coverage 2497.9 normalized_cov 2.83	16297	Rep39 (GQ900381) Staphylococcus epidermidis plasmid SAP016A (43807 bp)	/							/	/	/	11824..12669 Beta-lactamase	Non-mobilizabile	PSE-SE6-01 incomplete sequence	similar to Staphylococcus sp. CDC25 plasmid SAP018A (24518 bp)
SE6	SE6_unicycler_assembly_contig_29 length 10620 coverage 2325.2 normalized_cov 2.63	10620	Rep19c (GQ900458) Staphylococcus epidermidis plasmid SAP108A (24518 bp)	/							/	/	/	5627..7171 QacA protein	Non-mobilizabile	PSE-SE6-02 incomplete sequence	silmilar to Staphylococcus hominis strain FDAARGOS_748 plasmid unnamed1 (24519 bp)
SE6	SE6_unicycler_assembly_contig_37 length 3265 coverage 7755.2 normalized_cov 8.78	3265	Rep21 (AM184102) Staphylococcus chromogenes plasmid pLNU4, isolate KNS48 (2561 bp)	/							/	/	/	/	Non-mobilizabile	PSE-SE6-03 incomplete sequence	similar to Staphylococcus epidermidis strain IVK45 plasmid pIVK45 (21840 bp)
COB-SE8	SE8_unicycler_assembly_contig_39 length 7754 coverage 1908.3 normalized_cov 2.51	7754	Rep7a (NC009751) Lactococcus lactis subsp. lactis K214 plasmid pK214 (29871 bp)	/							/	/	/	/	Non-mobilizabile	PSE-SE8-01 incomplete sequence	similar to Staphylococcus aureus strain 545 plasmid pPS00078.1A.1 (26240 bp)
SE8	SE8_unicycler_assembly_contig_53 length 2491 coverage 7739.1 normalized_cov 10.16	2491	Rep7a (NC009751) Lactococcus lactis subsp. lactis K214 plasmid pK214 (29871 bp)	/							/	/	/	/	Non-mobilizabile	PSE-SE8-02	similar to Staphylococcus epidermidis strain Z0118SE0272 plasmid unnamed3 (2563 bp)
SE8	SE8_unicycler_assembly_contig_54 length 2415 coverage 7691.0 normalized_cov 10.10	2415	Rep10 (GU562624) Staphylococcus aureus strain E14 plasmid pDLK1 (GU562624)	/							/	/	/	1231..1965 ErmC	Non-mobilizabile	PSE-SE8-03	similar to Staphylococcus aureus strain USA300-SUR24 plasmid pUSA05-1-SUR24 (2415 bp)
COB-SE11	no plasmid related hits

## Sheet: bact prophage sequences
Supplementary table S10. Presence of temperate phages in genomes of S. epidermidis strains sequenced in this study determined by PHASTER.
strain	size	location	specific key words	related phages	completness
COB-Sec1	5.8 kb	contig COB_Sec1_4: 303877-309728	transposase, plate	Staphylococcus phage phiPVL108 (NC_008689) (44.8 kb)	incomplete
COB-Sec2	5.8 kb	contig COB_Sec2_4: 297966-303811	transposase, plate	Streptococcus phage 20617 (NC_023503.1) (48.8 kb)	incomplete
COB-SE3	34.5 kb	contig COB_SE3_6: 58804-93398	tail	Bacillus phage vB_BhaS-171 (NC_030904.1) (38.9 kb)	incomplete
COB-SE6	37.7 kb	contig COB_SE6_6: 12101-49857	integrase	Staphylococcus phage StB27 (NC_019914.1) (40.0 kb)	questionable
	5.8 kb	contig COB_SE6_7: 93367-99219	transposase, plate	Staphylococcus prophage phiPV83 (NC_002486.1) (45.6 kb)	incomplete
	22.7 kb	contig COB_SE6_13: 1010-23734	tail	Bacillus phage vB_BhaS-171 (NC_030904.1) (38.9 kb)	incomplete
COB-SE8	14.5 kb	contig COB_SE8_16: 31214-45760	lysin	Staphylococcus phage CNPx (NC_031241.1) (43.3 kb)	incomplete
COB-SE11	5.8 kb	contig COB_SE11_7: 317406-323256	transposase,plate	Staphylococcus prophage phiPV83 (NC_002486.1) (45.6 kb)	incomplete
SE11	41.2 kb	contig COB_SE11_23: 68-41322	integrase, tail, capsid, terminase, portal, head	Staphylococcus phage StB20-like (NC_028821.1) (40.6 kb)	intact

[truncated: 5 more sheets: bact virulence factors, bact antibiotic resistance gene, bact phage defense mechanisms, phage efficacy stats test OD600, phage efficacy stats test time]
